# Supplementary material for: Fractal Analysis and Hurst Parameter for Intrapartum Fetal Heart Rate Variability Analysis: A Versatile Alternative to Frequency Bands and LF/HF Ratio
Source: PLoS One. 2015 Aug 31;10(8):e0136661. doi: 10.1371/journal.pone.0136661 (PMC4556442; doi:10.1371/journal.pone.0136661)
Supplement: S1 Table — provides, for each case, the following information: Case ID, Group (Control, Index), CTG evaluation (Normal, Abnormal), basal heart rate (bpm), long-term variability (bpm), short-term variability (ms), absolute and normalized powers for LF and HF bands and LF/HF ratio, representative LF/HFfinterm ratios computed from ranges LF = [0.04, f interm], HF = [f interm, 0.40] with different intermediate frequencies f interm ∈ {0.1, 0.15, 0.2, 0.25, 0.30, 0.35}, and the Hurst parameter estimated at scales corresponding to the particular frequency range H^0.04−0.40 and H^0.02−1.25. (ZIP) [file pone.0136661.s001.zip › S1_Table.xlsx]

## Sheet: Sheet1
Case ID	Group (control=0;index=1)	CTG (normal=0;abnormal=1)	basal heart rate (bpm)	LTV (bpm)	STV (ms)	LF	HF	Total Power	nLF	nHF	LF/HF	LF/HF_0.1	LF/HF_0.15	LF/HF_0.20	LF/HF_0.25	LF/HF_0.30	LF/HF_0.35	H_[0.04-0.40]	H_[0.02-1.25]
1	1	1	151.982	20	9.37519	54.4134	16.2763	70.6897	0.76975	0.23025	3.34311	1.407	3.34311	7.67034	15.3247	26.5991	65.7458	0.66075	0.65115
2	1	1	169.578	25	6.54977	131.891	24.3975	156.289	0.84389	0.15611	5.40594	2.14465	5.40594	10.9784	20.6235	39.3569	130.391	0.52695	0.53504
3	1	1	172.458	23	6.85444	160.045	12.6083	172.653	0.92697	0.07303	12.6936	5.44602	12.6936	23.9189	39.9905	75.2419	199.209	0.75012	0.74956
4	1	1	153.516	22	7.37582	19.3965	6.2069	25.6034	0.75758	0.24242	3.12499	1.07151	3.12499	4.95013	9.83794	17.1595	38.3128	0.53382	0.52072
5	1	1	144.789	24	9.12688	84.5491	9.69627	94.2454	0.89712	0.10288	8.71976	4.36299	8.71976	13.5331	22.2175	50.8165	125.323	0.69065	0.69952
6	1	1	148.624	17	6.1577	37.5678	6.04717	43.6149	0.86135	0.13865	6.21246	2.97951	6.21246	12.079	21.5057	41.0079	113.975	0.70049	0.65493
7	1	1	146.893	19	8.15908	90.1297	10.7859	100.916	0.89312	0.10688	8.35622	3.96275	8.35622	16.9945	32.5166	68.0995	181.128	0.72552	0.75661
8	1	1	148.34	16	6.71882	105.302	5.25052	110.553	0.95251	0.04749	20.0556	6.77305	20.0556	50.9545	94.8281	187.374	566.036	0.93119	0.88583
9	1	1	158.169	18	6.40047	173.561	9.61682	183.178	0.9475	0.0525	18.0477	7.05687	18.0477	36.8968	72.1999	152.404	375.726	0.92482	0.90736
10	1	1	155.553	19	5.33863	66.3331	9.06846	75.4016	0.87973	0.12027	7.31471	4.47184	7.31471	11.6631	21.1309	48.6442	134.139	0.61527	0.72137
11	1	1	156.755	16	2.59072	24.8	4.03308	28.8331	0.86012	0.13988	6.14913	1.48348	6.14913	16.0229	35.2799	65.1493	149.7	0.73142	0.54938
12	1	1	172.089	18	4.4577	70.6179	22.8829	93.5007	0.75527	0.24473	3.08606	1.7445	3.08606	6.41798	13.0748	22.507	73.8191	0.55395	0.59867
13	1	1	144.148	28	8.42273	110.173	8.28866	118.462	0.93003	0.06997	13.292	6.10502	13.292	28.9377	55.0842	120.242	299.719	0.83235	0.81126
14	1	1	159.178	11	3.09073	14.6679	3.51942	18.1873	0.80649	0.19351	4.16771	1.86008	4.16771	7.81567	13.1405	24.8065	60.4565	0.51369	0.58086
15	1	1	159.018	17	3.98097	58.4291	6.9254	65.3545	0.89403	0.10597	8.43692	2.79621	8.43692	16.4903	28.8407	55.9714	217.596	0.80269	0.72195
16	0	1	157.523	9	2.58209	6.61065	2.15967	8.77032	0.75375	0.24625	3.06095	0.99509	3.06095	6.7808	16.3615	37.1761	80.9648	0.66828	0.50598
17	0	1	170.359	12	2.7239	4.86289	1.77881	6.64171	0.73218	0.26782	2.73379	1.15248	2.73379	5.41209	10.5084	18.7986	55.0602	0.50867	0.41035
18	0	1	184.297	20	4.04396	48.8359	9.8604	58.6962	0.83201	0.16799	4.95272	2.34866	4.95272	9.5468	17.4532	34.9423	95.9901	0.72377	0.62666
19	0	1	140.743	11	3.1498	5.76921	1.54439	7.3136	0.78883	0.21117	3.73559	1.61171	3.73559	7.4268	13.7793	24.8881	56.8076	0.53055	0.44657
20	0	1	145.74	33	15.0726	47.9346	21.706	69.6406	0.68831	0.31169	2.20836	1.10207	2.20836	3.6259	7.43237	14.8965	35.4173	0.39774	0.3876
21	0	1	139.008	23	8.40388	39.12	40.6506	79.7706	0.49041	0.50959	0.96235	0.42375	0.96235	2.00841	3.93536	9.70961	33.3381	0.31602	0.38023
22	0	1	146.175	27	7.97887	229.129	48.7699	277.899	0.8245	0.1755	4.69817	1.99684	4.69817	9.32874	16.3493	32.8429	90.469	0.46606	0.42681
23	0	1	154.338	15	4.36304	36.5563	10.6581	47.2144	0.77426	0.22574	3.4299	1.14711	3.4299	6.7802	14.03	25.0086	54.6148	0.6279	0.53644
24	0	1	159.016	18	6.42174	48.7552	8.75242	57.5077	0.8478	0.1522	5.57048	2.87487	5.57048	8.70671	12.9481	28.1915	101.845	0.51365	0.61056
25	0	1	183.697	10	1.84391	8.72521	1.1191	9.84432	0.88632	0.11368	7.79663	4.24887	7.79663	12.9055	22.6904	40.1026	143.909	0.63835	0.54551
26	0	1	148.136	14	5.05739	50.262	7.16228	57.4243	0.87527	0.12473	7.01759	3.30464	7.01759	13.1844	23.2923	46.4861	108.423	0.68267	0.65837
27	0	1	153.143	16	4.39799	136.683	45.9436	182.626	0.74843	0.25157	2.97501	1.16337	2.97501	5.37704	11.3442	18.5709	39.6516	0.46562	0.50121
28	0	1	142.852	10	3.46824	3.98012	0.73907	4.71919	0.84339	0.15661	5.38531	2.08019	5.38531	11.5589	23.0906	53.1233	155.425	0.61421	0.53993
29	0	1	133.289	16	7.22931	65.7985	14.2628	80.0613	0.82185	0.17815	4.6133	2.16998	4.6133	8.4962	17.7587	38.4582	101.698	0.5457	0.64791
30	0	1	151.493	8	2.26341	3.09764	1.37176	4.4694	0.69308	0.30692	2.25815	1.1464	2.25815	3.84678	7.54528	14.5268	28.109	0.43988	0.36836
31	0	0	121.011	25	15.484	86.7796	25.0198	111.799	0.77621	0.22379	3.46844	1.26888	3.46844	5.71585	10.3947	24.9656	73.2589	0.64546	0.61177
32	0	0	139.98	24	9.95609	37.636	16.9942	54.6301	0.68892	0.31108	2.21464	0.91392	2.21464	3.98442	6.6204	13.8729	33.8517	0.40855	0.38079
33	0	0	134.932	26	15.7437	150.491	81.7463	232.238	0.64801	0.35199	1.84096	0.80833	1.84096	4.65289	9.71646	21.3997	53.6819	0.55097	0.4974
34	0	0	150.36	22	6.539	33.9937	11.687	45.6807	0.74416	0.25584	2.90867	1.35429	2.90867	5.32362	10.7283	26.4164	66.6423	0.37875	0.44507
35	0	0	142.947	17	6.52994	14.2834	5.87067	20.1541	0.70871	0.29129	2.43302	0.93126	2.43302	4.90026	10.2727	23.6347	58.0948	0.5727	0.42777
36	0	0	124.131	34	17.9955	140.642	51.3711	192.013	0.73246	0.26754	2.73776	1.07814	2.73776	6.6431	11.6834	22.6427	69.35	0.58574	0.56498
37	0	0	150.041	14	4.27206	8.30723	1.63457	9.94181	0.83559	0.16441	5.0822	1.92018	5.0822	10.2205	23.0425	57.0932	137.931	0.69797	0.47489
38	0	0	113.77	30	20.565	77.6004	35.3632	112.964	0.68695	0.31305	2.19439	1.12207	2.19439	3.97341	6.75884	16.2427	38.247	0.38845	0.42149
39	0	0	157.755	18	6.37534	114.505	15.1281	129.633	0.8833	0.1167	7.569	2.9481	7.569	14.4626	32.4263	59.3293	205.225	0.85947	0.70114
40	0	0	142.924	20	7.80863	36.8286	11.4544	48.283	0.76277	0.23723	3.21524	1.2762	3.21524	6.25052	11.3607	26.7964	75.0133	0.55969	0.48247
41	0	0	140.276	17	6.44643	53.0914	16.1254	69.2168	0.76703	0.23297	3.29242	1.54027	3.29242	6.4424	10.5872	17.8468	62.4762	0.43545	0.55181
42	0	0	144.62	24	8.47969	45.3461	3.63382	48.9799	0.92581	0.07419	12.4789	5.88586	12.4789	28.896	56.3599	108.157	321.083	0.6949	0.70621
43	0	0	134.128	18	7.08483	14.0372	4.8918	18.929	0.74157	0.25843	2.86953	1.54307	2.86953	4.75636	8.35274	18.0164	57.0901	0.33873	0.48156
44	0	0	142.195	24	8.91257	48.4125	13.6399	62.0524	0.78019	0.21981	3.54932	1.21457	3.54932	7.32143	12.3854	24.9729	56.3765	0.58195	0.48954
45	0	0	148.171	21	8.37299	65.8852	14.3729	80.2581	0.82092	0.17908	4.584	1.5668	4.584	10.5422	19.8506	42.0982	113.535	0.75713	0.58461
